# Supplementary material for: Squirrel: Reconstructing Semi-directed Phylogenetic Level-1 Networks from Four-Leaved Networks or Sequence Alignments
Source: Mol Biol Evol. 2025 Mar 27;42(4):msaf067. doi: 10.1093/molbev/msaf067 (PMC11979102; doi:10.1093/molbev/msaf067)
Supplement: msaf067_Supplementary_Data [file msaf067_supplementary_data.zip]

Archive with 2 entries (2 files):
- mbe.bst
- Squirrel_supplementary_material.pdf
